# Supplementary material for: Planning Ability and Alertness After Nap Deprivation: Beneficial Effects of Acute Moderate-Intensity Aerobic Exercise Greater Than Sitting Naps
Source: Front Public Health. 2022 Mar 24;10:861923. doi: 10.3389/fpubh.2022.861923 (PMC8987024; doi:10.3389/fpubh.2022.861923)
Supplement: Supplementary file 1 [file Table_1.XLSX]

## Sheet: Data
Number	Group	Gender	Age	Nap habits	Exercise habits	Nap frequency	Nap duration(min)	Sleep duration(h)	PSQI	lapse1	lapse2	lapse3	RTs1(ms)	RTs2(ms)	RTs3(ms)	10%FRTs1(ms)	10%FRTs2(ms)	10%FRTs3(ms)	10%LRTs1(ms)	10%LRTs2(ms)	10%LRTs3(ms)	PT1(s)	PT2(s)	PT3(s)	ET1(s)	ET2(s)	ET3(s)	PA1	PA2	PA3	EA1	EA2	EA3	Alertness1	Alertness2	Alertness3	Fatigue1	Fatigue2	Fatigue3	Mood1	Mood2	Mood3
4	2	1	20	1	1	5	70	7	4	2	13	5	297.692	317.244	295.939	248	243.25	242.75	396.6	444.75	389.25	508.243	430.136	525.865	429.952	210.621	359.275	4	6	5	7	8	6	7	7	3	3	5	3	5	5	4
5	2	1	21	1	0	7	60	6	6	8	7	7	309.652	308.277	310.021	224.75	245.25	225.333	417.5	404.25	446	337.636	448.409	318.39	567.63	660.55	570.428	5	4	5	5	6	8	7	6	6	6	7	6	3	3	4
6	2	0	20	1	0	7	60	7	6	3	6	7	288.392	299.75	307.128	226	214.75	182.75	414.6	431.25	455	398.02	378.241	331.938	436.632	346.779	532.876	5	6	5	5	6	5	8	4	3	5	3	4	6	3	4
7	3	0	21	1	1	7	70	6	7	2	10	4	363.769	378.909	350.16	284.25	289.25	277.4	471.8	483	456.6	274.269	381.555	427.066	421.061	410.389	554.676	6	5	5	8	5	6	6	5	5	5	6	7	5	6	5
8	2	1	20	1	1	7	60	6	7	3	1	0	310.392	317.528	302.852	248	261.8	250.8	392.6	400	385.4	320.779	389.698	433.069	481.809	591.732	629.739	6	6	5	8	7	7	3	7	4	3	4	3	5	5	4
9	2	1	21	1	1	7	60	7	4	8	2	11	319.717	329.577	322.302	251.25	245.2	254	433.25	442	431.75	419.609	289.07	347.149	489.489	613.942	796.511	5	6	3	7	7	6	4	3	5	1	2	2	1	5	1
10	3	1	21	1	1	5	50	7	5	1	2	0	269.528	273	273.037	233.5	229.4	228.2	339.4	354.6	370	341.614	287.569	373.455	600.002	481.653	408.169	5	5	7	7	6	8	6	4	4	2	4	3	3	5	4
13	1	0	20	1	1	5	60	7	4	0	3	6	311.519	323.098	368.021	244.8	248.75	291.75	431.8	444.8	470.25	338.203	380.693	431.529	456.385	573.503	639.243	5	3	5	7	4	6	4	4	3	3	4	4	5	5	5
14	1	1	23	1	1	5	60	7	3	2	1	2	304.865	310.038	319.885	238.25	242.2	246.2	404.2	411.2	397.8	311.09	267.76	171.271	472.614	432.395	247.881	5	5	8	6	7	8	6	7	4	4	5	5	4	5	3
15	1	1	20	0	1	6	60	7	7	4	1	1	271.88	276.208	282.774	219.4	227.6	231.4	415	360	405.6	213.689	388.947	396.228	310.339	557.849	624.18	6	5	5	7	6	6	6	7	5	3	4	3	1	2	2
17	2	0	20	1	1	6	60	7	7	1	1	3	308.019	322.113	311.235	264.4	252.6	252.8	376.8	426.6	394.75	361.33	444.795	221.16	552.609	563.099	412.221	6	6	6	7	7	7	7	7	6	4	5	4	5	5	5
18	1	0	20	1	0	7	60	7	2	3	6	3	312.098	321.125	334.098	258	245	249.2	432.8	427	448.2	317.712	328.607	308.837	471.357	531.863	473.146	5	4	5	5	4	5	7	9	4	2	4	3	2	5	3
21	1	0	23	0	1	5	60	6	7	0	2	3	283.63	296.962	332.902	246.8	249.2	270	367.2	387.6	430.8	335.139	368.547	308.2	430.021	449.624	415.257	5	5	5	6	6	7	4	4	4	2	3	3	1	3	5
22	3	0	20	1	1	7	60	7	7	8	6	6	330.957	345.417	339.542	259	264.5	268.75	469.25	478	467.5	328.236	428.732	478.65	484.78	631.35	623.62	5	4	4	6	6	5	4	3	3	3	4	3	3	4	3
25	1	1	20	1	1	7	60	7	4	2	4	4	324.058	309.96	300.24	261.8	253.6	243	436.8	393.2	426.6	322.977	471.152	275.911	484.997	463.959	353.773	4	3	7	6	5	8	3	4	4	3	3	3	3	4	4
26	2	0	22	1	1	5	60	6	4	3	1	1	289.765	297.623	286.453	231.2	232.6	237.4	421	420.8	442.8	363.287	394.06	411.56	501.282	584.485	620.655	5	4	4	6	5	4	6	6	7	1	3	4	3	3	3
27	3	1	20	1	1	5	50	7	7	9	9	9	362.067	387.667	346.133	282.5	300	269.75	475.333	493.25	447.5	359.71	415.486	292.599	429.185	571.526	423.51	6	4	7	7	6	8	3	3	4	2	2	4	2	3	4
31	1	0	19	1	0	7	60	7	4	7	5	3	341.553	360.469	347.725	263	271.25	285.8	474.5	485	466.8	186.4	339.916	252.387	454.01	585.98	482.709	5	4	6	6	4	6	7	5	5	3	4	3	5	6	5
33	2	1	20	1	1	6	70	7	3	6	12	16	335.292	367.833	349.333	252.75	270.5	285	464.5	475.75	455.333	345.952	384.673	374	550.472	583.944	539.422	7	5	6	7	6	7	2	4	3	2	3	2	3	4	2
34	1	0	19	1	0	7	60	6	6	4	9	2	319.54	348.467	333.173	262.2	284.75	262.8	413.4	455	459.2	197.007	502.593	441.937	586.076	851.079	722.743	4	4	4	4	5	5	2	4	4	3	1	4	6	2	3
35	3	0	20	1	0	7	60	7	5	0	4	1	286.056	304.5	282.113	239.4	239.4	223.4	359.4	413	370.6	167.778	325.359	200.972	454.535	786.664	428.604	7	6	6	7	6	7	7	4	3	4	2	1	5	4	3
38	2	0	20	1	0	6	50	7	4	9	5	4	328.489	330.571	330.06	266.25	254.75	255.75	448.75	429.75	450.6	350.588	473.048	350.521	446.506	528.218	444.392	5	4	7	7	5	6	4	3	3	3	2	2	4	3	2
39	3	1	21	1	1	7	60	6	5	14	16	16	343.675	396.517	387.36	234.25	260	294	446.25	485.5	478	411.926	313.085	242.164	410.142	529.87	375.215	5	7	6	6	7	7	5	6	3	3	4	3	4	6	3
42	3	0	18	0	0	5	50	7	5	3	3	1	270.902	288.392	276.792	224.6	239.4	229.6	362.4	379.8	379.2	246.016	247.317	289.64	503.344	402.596	359.054	7	5	6	6	4	6	4	7	4	3	5	2	5	6	4
43	1	0	18	1	1	7	50	6	4	5	2	4	332.327	348.115	363.94	272.5	285.75	276.4	415	439.2	460	306.294	411.566	377.964	476.403	602.588	620.885	6	4	5	6	4	5	6	7	8	3	5	6	5	5	6
45	1	1	20	1	1	6	60	7	3	1	4	0	308.472	299.24	309.574	240.2	238.4	244.6	437.4	435.6	432.2	368.794	371.371	410.09	506.738	579.333	642.961	5	4	5	7	6	6	3	3	5	2	3	3	3	3	5
46	3	1	18	1	1	5	50	6	7	6	12	10	331	326.024	319.727	227.75	158.7	158.7	443.75	475.5	442.25	374.251	430.711	366.62	506.606	576.816	475.434	6	5	6	7	6	8	3	3	2	1	3	2	3	2	1
47	3	0	19	1	0	7	60	6	7	4	2	0	305.22	285.788	284.648	251.2	235.4	232.6	432.4	402.2	370.2	386.189	425.844	334.016	509.127	586.34	456.99	5	4	6	7	6	7	3	3	5	2	4	3	3	6	5
48	1	1	20	1	1	5	60	6	7	1	5	5	308.245	344.918	331.551	243.2	283.5	257.5	413.2	469	434	362.304	499.026	407.588	490.445	596.97	628.533	5	3	4	6	3	4	4	4	5	3	4	4	4	5	5
50	3	0	18	1	0	7	50	7	5	1	4	1	294.491	311.28	285.547	246.2	237	231.75	410	459.6	420.6	319.786	388.859	246.418	689.5	568.307	345.129	5	5	5	4	6	7	4	6	3	4	3	2	3	2	3
51	1	1	21	1	1	7	60	7	5	0	0	2	288.537	291.444	326.673	251.25	250	280	350.8	366.6	413.8	269.565	394.871	484.329	407.592	383.433	624.11	6	7	4	7	8	5	3	2	2	4	1	1	3	2	2
53	1	1	20	1	1	7	60	7	5	4	9	7	348.58	368.933	365.489	282	309.25	244.5	452.4	463.333	483.75	319.076	415.872	398.342	481.412	590.014	639.129	6	5	4	7	7	5	6	8	8	4	6	7	5	7	7
54	3	1	21	1	0	6	70	7	6	4	7	7	283.88	309.085	296.596	234.4	242.75	232	376.2	418.25	419.25	359.272	442.82	349.03	461.819	536.479	421.459	6	5	6	6	5	7	1	1	2	4	2	4	4	3	3
55	2	0	19	1	1	7	60	7	5	4	4	3	287.02	300.68	299.647	232.4	239.6	246	377.2	400.5	396.4	329.069	399.84	335.64	488.349	572.017	490.84	6	4	5	8	6	6	4	6	3	3	4	1	2	5	5
56	2	0	19	1	0	7	60	6	4	8	6	4	298.696	316.125	307.92	215.25	229	222.2	419.5	445.25	479.6	333.166	442.232	381.593	410.279	470.693	405.489	6	5	6	7	6	6	7	7	6	4	5	5	5	5	6
57	3	0	19	1	0	4	60	7	3	2	4	4	310.942	316.08	330.56	242.25	247.2	248	435.8	451.4	441	467.105	347.504	297.522	665.867	538.95	544.101	6	5	6	6	7	7	5	5	3	3	3	1	5	4	3
59	3	0	20	1	0	7	70	7	6	4	15	4	300.98	340.282	303	238	158.7	239.2	385.6	482.667	440.2	338.991	251.792	185.222	537.838	418.108	389.597	3	7	7	5	7	8	6	3	6	2	5	3	3	6	5
60	2	0	18	1	1	6	50	7	7	7	5	6	313.851	316.98	334.292	247	259	265.5	443.5	446.667	444.5	302.689	205.745	361.075	560.526	437.013	436.734	5	7	5	8	7	5	7	6	3	7	6	4	5	6	2
61	2	0	19	1	1	7	50	6	4	3	4	4	263.451	244.5	340.84	214.2	158.7	261.8	319.667	419	454.2	354.237	290.505	238.68	379.821	368.636	323.687	5	7	6	6	6	8	4	6	5	2	4	3	5	6	2
62	3	1	21	1	0	7	60	6	5	2	6	3	313.327	348.146	310.569	243.8	278.75	248	415.8	450	389.4	318.372	323.601	304.688	434.501	537.139	331.058	7	5	6	7	7	8	2	3	3	1	2	2	2	2	2
64	3	1	20	1	0	7	60	6	6	4	5	5	316.64	341.776	312.49	262.5	285	247.5	415.4	447.5	421.667	393.999	433.015	366.898	516.029	577.967	445.569	5	4	6	7	6	8	6	9	5	2	4	4	3	2	2
65	3	1	19	1	1	7	60	6	7	4	7	9	287.92	322.936	308.333	244	224.5	225.25	357.4	467.25	476	330.099	412.923	276.134	471.731	415.442	333.052	7	5	6	8	6	7	8	8	9	6	6	6	5	6	7
66	3	1	20	1	1	7	70	6	7	4	1	5	284.52	307.302	295.98	169.6	251.4	245.25	370.2	409	411.5	276.695	374.556	256.896	681.373	561.709	452.423	5	4	6	4	5	7	6	5	5	4	3	4	5	5	5
67	1	1	20	1	1	7	60	7	3	6	3	4	308.5	331.941	329.26	238.25	248	239	432.25	472.2	467.2	234.357	421.649	368.569	368.601	443.536	428.876	6	7	5	6	8	7	6	5	4	3	1	1	2	1	1
68	2	1	21	0	1	4	70	6	7	2	9	1	336.519	360.533	350.17	274.6	208	307	423.5	479.5	390.6	387.465	323.309	250.123	594.513	420.86	354.471	5	6	7	8	7	7	3	7	4	4	5	2	5	7	2
69	1	0	18	1	1	5	50	7	6	5	15	16	316.755	351.436	362.947	224.75	273.333	255.333	427.25	469.667	472.333	302.05	433.566	399.102	476.289	577.092	618.731	6	4	3	8	5	6	4	4	7	3	5	6	5	6	6
70	3	1	20	1	0	7	60	6	5	8	3	4	302.587	348.961	342.02	234.75	286.6	263	383.5	468	447	349.766	372.429	411.992	390.507	552.5	415.67	6	4	5	6	5	7	3	5	5	3	2	1	3	5	4
72	2	1	20	1	1	4	60	7	2	7	10	5	321.574	338.091	326.245	270	266.5	250.75	450.5	474.5	450.75	355.704	200.276	178.808	426.296	466.06	376.325	4	5	6	4	6	6	4	4	4	3	3	3	5	5	5
73	1	1	22	1	0	6	60	7	5	8	10	8	337.674	340.182	344.326	264.75	260	231	468.75	456.25	469.25	356.13	374.772	463.575	543.628	549.532	652.564	5	4	4	6	6	4	2	2	2	6	3	5	6	5	5
75	2	0	18	1	0	5	70	7	7	3	2	1	277.51	285.519	275.623	222.6	218.4	225.8	395	447.4	387.2	348.347	343.153	257.673	488.079	677.179	438.931	7	4	6	8	7	6	5	6	3	5	4	3	6	5	4
76	3	0	20	1	1	6	50	7	5	5	4	2	306.592	303.96	306.038	252.5	255.4	256.8	411.25	398.4	425.8	466.347	306.616	317.731	851.079	746.272	641.088	4	5	5	6	8	7	7	4	4	6	3	2	6	4	2
77	1	0	21	1	0	5	70	7	3	6	1	4	316.771	317.528	321.36	260.75	256.25	258.2	462.25	431.2	401.4	369.944	386.332	476.673	494.313	601.181	634.153	5	3	4	6	5	4	6	5	5	3	2	3	3	2	1
78	2	1	19	1	0	7	60	7	5	4	2	1	303.32	305.885	296.887	243.75	246.6	242.5	441.8	401	403.5	225.451	306.503	214.965	358.022	498.77	404.974	6	6	7	6	6	7	6	3	3	3	2	2	4	2	2
79	3	1	20	1	1	7	60	6	4	2	8	3	313.327	350.609	296.216	241.75	213.5	229.6	435.6	476.75	419	418.409	206.898	427.901	503.687	491.945	387.064	5	6	5	6	7	6	5	4	4	2	3	2	4	3	3
80	2	1	19	1	1	7	50	7	2	1	3	2	297.792	287.804	299.288	250.5	174.2	240.2	383.6	395.8	402.6	284.217	369.771	150.467	491.212	432.51	385.073	8	6	7	7	7	7	2	2	2	2	3	2	1	3	1
82	2	1	21	1	1	5	60	7	6	12	7	12	279.69	368.702	344.095	158.7	301.5	270	444.25	472.25	462	360.662	367.387	268.363	497.915	589.781	496.433	6	4	5	6	4	6	3	3	3	3	3	2	3	5	4
83	2	0	21	1	1	6	60	6	6	2	2	3	311.365	330.635	293.902	252.6	234.4	225.4	384	441.6	423	376.981	406.758	469.399	538.447	614.409	582.908	5	4	5	6	5	7	8	5	3	7	4	3	6	5	3
85	1	0	21	1	0	6	60	7	3	4	5	4	309.28	319.796	317.8	237.2	249.333	253	467	457.25	443.6	302.428	278.936	186.905	472.428	380.921	236.779	7	6	7	6	6	6	6	3	4	3	3	4	5	4	5
86	1	0	21	1	0	5	70	6	5	6	2	4	307.208	308.385	313.78	241	232.8	239.4	443.333	428	449.2	397.284	263.628	238.041	622.919	463.472	367.729	5	6	6	6	8	5	4	4	4	1	1	1	2	2	2
87	1	0	21	1	0	7	60	6	6	7	6	5	358.681	357.458	362.714	271.25	236.5	280	456.75	467	479.5	396.519	264.471	325.52	845.353	607.441	637.511	4	3	5	4	5	7	7	3	4	3	2	2	5	4	4
88	1	1	21	1	0	4	60	7	4	1	1	4	287.528	310.075	310.1	237	245	253.5	368	432	400.8	429.728	257.173	331.811	606.534	399.734	318	4	6	4	7	8	4	3	2	3	2	1	1	3	3	3
89	2	0	19	1	0	6	50	7	6	4	6	5	327.04	337.083	319.02	249	268.25	255.25	464	449.5	447.25	574.942	580.86	492.305	798.086	355.74	205.268	3	3	2	6	6	5	4	4	5	3	5	3	5	5	5
90	2	1	20	1	1	5	50	6	6	3	6	1	312.647	368.688	327.566	250.8	306	252	409.6	478.25	412.2	394.08	444.167	352.506	430.061	699.908	453.355	4	3	6	6	6	5	6	8	7	4	6	4	3	6	6
91	2	1	19	1	1	6	60	6	6	1	0	2	352.962	377.056	352.692	279	292.8	268	447	473.5	475.4	302.471	407.295	382.996	395.615	395.329	483.35	6	5	5	7	5	6	5	7	6	1	2	2	3	3	3
92	3	0	21	1	1	6	70	7	2	2	6	0	289.635	312.813	286.741	237.5	246.25	232.4	388.2	419.5	384	278.223	423.411	268.766	368.375	657.263	458.103	6	3	6	7	3	8	5	4	3	5	3	1	5	6	4
93	1	1	22	1	1	5	60	6	5	2	5	4	273.481	287.551	303.52	220.8	224.75	251.6	372	458.333	400	441.432	469.61	480.333	586.63	527.219	444.431	6	6	4	6	7	6	7	8	8	3	4	4	5	5	5
94	2	0	19	1	0	5	70	7	4	2	4	6	348.654	341.14	358.875	276.2	271	283.5	443	436	442	272.067	176.658	268.449	304.471	403.89	331.821	7	6	7	7	7	6	5	4	5	3	3	3	5	5	5
95	3	0	19	1	0	7	60	7	6	7	7	6	339.596	353.362	314.958	269.75	277	265	448.25	457	453.5	407.788	252.908	227.728	820.26	653.832	514.414	4	4	4	6	6	6	6	6	5	3	3	2	3	3	3
97	1	1	19	1	1	5	70	7	7	1	1	0	287.962	303.83	305.222	240	256.4	263.6	376	377.4	381.8	347.657	335.422	282.582	438.265	372.966	437.915	8	6	4	8	8	5	7	6	4	4	4	3	6	5	5
98	3	1	19	1	1	5	50	6	7	9	5	3	342.289	353.653	350.431	273.5	296.75	281.8	438.5	434.5	450.4	494.439	217.727	320.103	514.274	515.85	532.276	5	4	7	8	6	7	3	4	3	3	4	5	5	5	6
100	3	1	18	1	1	5	60	7	7	5	10	11	332.02	322.977	361.116	233.5	158.7	186.5	472.75	482.5	471.5	331.997	169.51	173.34	325.255	399.425	315.699	6	6	5	7	7	6	6	7	7	4	5	6	5	5	5
101	3	1	19	1	1	5	70	6	3	6	9	5	293.125	317.133	304.51	234	250.667	219.667	420.5	456.5	410.75	261.429	191.72	237.534	586.195	530.666	445.029	7	6	6	7	7	7	5	6	3	3	4	2	3	5	3
102	2	1	19	1	0	5	60	7	5	0	3	2	265.222	281.118	265.462	204.25	203	225	373.4	396.2	343	249.559	329.301	288.862	322.513	428.217	343.224	6	6	6	6	6	8	4	3	4	3	3	2	5	5	5
103	2	1	18	0	1	4	50	7	3	0	0	0	289.593	300.593	291.389	254.2	260.8	249.2	354.2	364.2	394.2	257.338	300.854	188.356	405.027	436.822	278.447	7	5	6	7	6	7	5	4	4	3	2	1	5	1	2

## Sheet: Data description
Number	Group	Gender	Age	Nap habits	Exercise habits	Nap frequency	Nap duration(min)	Sleep duration(h)	PSQI	lapse1	lapse2	lapse3	RTs1(ms)	RTs2(ms)	RTs3(ms)	10%FRTs1(ms)	10%FRTs2(ms)	10%FRTs3(ms)	10%LRTs1(ms)	10%LRTs2(ms)	10%LRTs3(ms)	PT1(s)	PT2(s)	PT3(s)	ET1(s)	ET2(s)	ET3(s)	PA1	PA2	PA3	EA1	EA2	EA3	Alertness1	Alertness2	Alertness3	Fatigue1	Fatigue2	Fatigue3	Mood1	Mood2	Mood3
Participant's number	1=Conrol	0=female		0=No	0=No	Number of days of napping a week	Length of a single nap	Length of single night sleep	Pittsburgh Sleep Quality Index	Measurement indicators of the experimental process,and numbers mean test points
	2=Nap	1=male		1=Yes	1=Yes
	3=Exercise
